# Supplementary material for: New Antifungal Compound: Impact of Cosolvency, Micellization and Complexation on Solubility and Permeability Processes
Source: Pharmaceutics. 2021 Nov 4;13(11):1865. doi: 10.3390/pharmaceutics13111865 (PMC8621413; doi:10.3390/pharmaceutics13111865)
Supplement: Supplementary file 1 [file pharmaceutics-13-01865-s001.zip]

Archive with 1 entries (1 files):
- pharmaceutics-1421436-supplementary.pdf
